# Supplementary material for: Establishment of human hematopoietic organoids for evaluation of hematopoietic injury and regeneration effect
Source: Stem Cell Res Ther. 2024 May 4;15:133. doi: 10.1186/s13287-024-03743-y (PMC11070084; doi:10.1186/s13287-024-03743-y)
Supplement: Supplementary file 2 — Additional file 2: Table S1. The composition of BEL medium. [file 13287_2024_3743_MOESM2_ESM.xlsx]

## Sheet: Sheet1
Table S1. The composition of BEL medium.
Media Component	Component Content
IMDM/F-12	01:01:00
Deionized BSA	2.5 mg/mL
Synthechol Solution	0.002
Linoleic Acid	100 ng/mL
Linolenic Acid	100 ng/mL
Ascorbic Acid 2-phosphate	50 μg/mL
α-MTG	450 μM
GlutaMAX	2 mM
Protein-Free Hybridoma Mix	0.05
Insulin-Transferrin-Selenium	0.01
