# Supplementary material for: Establishment of human hematopoietic organoids for evaluation of hematopoietic injury and regeneration effect
Source: Stem Cell Res Ther. 2024 May 4;15:133. doi: 10.1186/s13287-024-03743-y (PMC11070084; doi:10.1186/s13287-024-03743-y)
Supplement: Supplementary file 3 — Additional file 3: Table S2. Antibodies used in this study. [file 13287_2024_3743_MOESM3_ESM.xlsx]

## Sheet: Sheet1
Table S2. Antibodies used in this study.
Primary Antibody
Antibody	Company		Product Code	Ig Species		Dilution
CD45	CST		13917	Rabbit		200(ICC)
CD45	proteintech		60287	Mouse		500(ICC)
CD34	Biolegend		343502	Mouse		200(ICC)
CD43	Abclonal		A23752	Rabbit		100(ICC)
Leptin Receptor	Abclonal		A2999	Rabbit		100(ICC)
CD31	abcam		ab9498	Mouse		200(ICC)
Osteopontin	abcam		ab8448	Rabbit		1000(ICC)
Conjugated antibody
Antibody		Company	Product Code	Ig Species
CD45-BV786		BD	563716	Mouse
CD34-PE-cy7		BD	560710	Mouse
CD71-BV605		BD	743306	Mouse
CD235a-PE		BD	555570	Mouse
CD43-BV421		Biolegend	303730	Mouse
CD41a-BV421		Biolegend	303730	Mouse
CD42b-APC		eBioscience	17-0429-42	Mouse
CD11b- PE-cy7		eBioscience	25-0118-42	Mouse
Cleaved Caspase-3-488		CST	9603S	Rabbit
Phospho-Histone H2A.X-488		CST	9719S	Rabbit
Actin-Tracker Red-594		Beyotime	C2205S	\
PI		Beyotime	C1052	\
DCFH		Sigma-Aldrich	21888	\
Secondary Antibody
Antibody				Company	Product Code		Dilution
Donkey Anti-Mouse IgG H&L (Alexa Fluor® 568)				abcam	ab150105		400
Donkey Anti- Rabbit IgG H&L (Alexa Fluor® 488)				abcam	ab150073		400
Donkey Anti-Mouse IgG H&L (Alexa Fluor® 488)				abcam	ab150105		400
Donkey Anti- Mouse IgG H&L (Alexa Fluor® 647)				abcam	ab150107		400
Donkey Anti-Rabbit IgG H&L (Alexa Fluor® 647)				abcam	ab150075		400
