# Supplementary material for: Establishment of human hematopoietic organoids for evaluation of hematopoietic injury and regeneration effect
Source: Stem Cell Res Ther. 2024 May 4;15:133. doi: 10.1186/s13287-024-03743-y (PMC11070084; doi:10.1186/s13287-024-03743-y)
Supplement: Supplementary file 4 — Additional file 4: Table S3. Medium used in this study. [file 13287_2024_3743_MOESM4_ESM.xlsx]

## Sheet: Sheet1
Table S3. Medium used in this study.
Culture Medium	Source	Identifier
EGM-2	Lonza	Cat#CC-3162
mTeSR1	Stemcell Technologies	Cat#85850
αMEM	Gibco	Cat#12561049
DMEM	Gibco	Cat#11995065
DMEM/F-12	Gibco	Cat#11320033
F12＋GlutaMAX	Gibco	Cat#31765035
IMDM＋GlutaMAX	Gibco	Cat#31980030
