# Supplementary material for: Establishment of human hematopoietic organoids for evaluation of hematopoietic injury and regeneration effect
Source: Stem Cell Res Ther. 2024 May 4;15:133. doi: 10.1186/s13287-024-03743-y (PMC11070084; doi:10.1186/s13287-024-03743-y)
Supplement: Supplementary file 5 — Additional file 5: Table S4. Reagents used in this study. [file 13287_2024_3743_MOESM5_ESM.xlsx]

## Sheet: Sheet1
Table S4. Reagents used in this study.
Reagent	Source	Identifier
Ascorbic Acid 2-phosphate (AA2P)	Sigma-Aldrich	Cat#A8960
Deionized BSA	Sigma-Aldrich	Cat#A3311
Synthechol Solution	Sigma-Aldrich	Cat#S-5442
Linolenic Acid	Sigma-Aldrich	Cat#L0288
Linoleic Acid	Sigma-Aldrich	Cat#L1012
GlutaMAX	Gibco	Cat#35050061
Protein-Free Hybridoma Mix (PFHM-Ⅱ)	Gibco	Cat#12040027
Insulin-Transferrin-Selenium (ITS)	Gibco	Cat#41400045
MethoCultTM SFH4636	STEMCELL Technologies	Cat#04636
